# Supplementary material for: Superficial capillary perfusion on optical coherence tomography angiography differentiates moderate and severe nonproliferative diabetic retinopathy
Source: PLoS One. 2020 Oct 22;15(10):e0240064. doi: 10.1371/journal.pone.0240064 (PMC7580912; doi:10.1371/journal.pone.0240064)
Supplement: S1 Dataset — (XLSX) [file pone.0240064.s004.xlsx]

## Sheet: SUM_condensed_Q6
Patient	Age (decade)	Gender	OCT Q-score	Disease group	DM type	Duration DM (y)	Race	HbA1c	HTN	Retina FAZ (mm2)	SCP VD (%)	MCP VD (%)	DCP VD (%)	SCP AFI	MCP AFI	DCP AFI	SCP VLD (mm-1)
1	4	F	8	Healthy		0	H		N	0.279	52.5	51.6	47.5	0.436	0.433	0.404	17.62
2	5	F	9	Healthy		0	H		N	0.146	49.1	52.2	44.8	0.408	0.427	0.414	18.14
3	3	M	8	Healthy		0	AA		N	0.406	49.2	46.6	39.9	0.409	0.436	0.405	18.95
4	6	F	8	Healthy		0	W		N	0.056	38	41	41.7	0.446	0.438	0.377	13.82
5	6	F	7	Healthy		0	W		Y	0.271	41.7	40.2	40	0.417	0.403	0.416	15.16
6	3	F	9	Healthy		0	W		N	0.263	53.8	48.7	46.7	0.416	0.422	0.407	18.71
7	6	M	7	Healthy		0	AA		Y	0.34	44.5	51.9	43	0.432	0.445	0.43	15.73
8	4	F	9	Healthy		0	AA		Y	0.224	57.4	55.3	56.9	0.42	0.443	0.447	20.48
9	4	F	9	Healthy		0	W		N	0.254	54.3	50	44.1	0.436	0.46	0.442	19.03
10	6	M	8	Healthy		0	W		N	0.311	44.1	45.5	38.9	0.441	0.432	0.408	16.24
11	3	F	9	Healthy		0	W		N	0.299	58	55.3	45.3	0.415	0.432	0.414	20.05
12	5	M	9	Healthy		0	W		N	0.287	54.4	45.7	41.8	0.438	0.453	0.436	19.32
13	5	F	9	Healthy		0	AA		N	0.434	47.7	48.2	41.4	0.436	0.45	0.453	17.48
14	7	M	7	Healthy		0	W		Y	0.222	42.2	42.5	35.1	0.421	0.435	0.409	15.6
15	2	F	9	Healthy		0	H		N	0.252	44.9	50.3	49.9	0.437	0.447	0.454	16.02
16	3	F	9	Healthy		0	W		N	0.14	49.4	48.7	46.1	0.451	0.447	0.449	16.83
17	3	M	9	Healthy		0	W		N	0.141	50.1	48.7	46.1	0.428	0.461	0.456	18.61
18	3	M	9	Healthy		0	W		N	0.254	48.4	46	40.4	0.427	0.458	0.447	17.89
19	5	F	8	Healthy		0	W		N	0.371	49.5	42.4	41.8	0.437	0.439	0.44	17.62
20	3	F	10	Healthy		0	H		N	0.283	55.8	52.8	44.3	0.424	0.444	0.432	20.34
21	6	M	9	Healthy		0	W		N	0.107	46.2	51.9	42.1	0.438	0.451	0.433	16.67
22	4	F	9	Healthy		0	H		N	0.19	53.2	50.2	40.6	0.422	0.446	0.44	19.44
23	4	F	7	Healthy		0	W		N	0.218	36.1	43.1	43.9	0.418	0.417	0.406	13.68
24	3	M	8	Healthy		0	H		N	0.402	40.2	45.2	41.3	0.433	0.427	0.423	14.67
25	6	F	8	DM no DR	2	18	AA	7	Y	0.144	47	48.9	44.2	0.423	0.436	0.4	17.57
26	6	F	8	DM no DR	2	3	W	7.2	Y	0.259	47.1	47.4	42.7	0.413	0.427	0.396	16.76
27	3	M	9	DM no DR	1	16	W	7.8	N	0.167	57.9	50.1	45.4	0.424	0.446	0.432	20.89
28	5	M	7	DM no DR	2	4	W	5.9	Y	0.048	41.3	46.6	42.7	0.428	0.413	0.391	14.88
29	5	M	8	DM no DR	2	6	W	6.4	N	0.1	50.5	48.1	44.7	0.425	0.411	0.41	18.03
30	4	F	8	DM no DR	2	2	W	6.1	N	0.263	47.3	47.7	39.5	0.426	0.446	0.449	18.62
31	6	F	8	DM no DR	2	4	W	6.2	Y	0.237	51.5	51.1	45.3	0.401	0.44	0.407	18.59
32	5	F	8	DM no DR	2	2	W	6.5	N	0.304	35.7	40.6	38.3	0.441	0.451	0.442	14.14
33	6	M	8	DM no DR	2	7	W	6.3	Y	0.226	43.8	40.6	37.8	0.427	0.434	0.414	15.26
34	6	F	7	DM no DR	2	3	U		Y	0.292	38.5	42.1	31.9	0.453	0.438	0.429	14.25
35	5	M	8	DM no DR	2	24	A	5	N	0.179	38.7	42.2	40.5	0.429	0.411	0.405	14.22
36	6	F	8	DM no DR	2	3	H	6.3	Y	0.258	51.9	50.7	41.4	0.414	0.423	0.403	19.21
37	3	F	8	DM no DR	1	21	W	6.5	N	0.4	45	49.8	45.1	0.427	0.437	0.406	15.63
38	5	F	9	DM no DR	2	13	A	6.3	Y	0.212	48.7	43.7	44.8	0.418	0.431	0.43	18.25
39	5	F	8	DM no DR	1	7	W	9.4	N	0.179	45.1	43.5	38.1	0.401	0.424	0.411	18.26
40	4	F	9	DM no DR	2	6	H	6.7	N	0.236	50.3	45	37.3	0.448	0.453	0.443	18.12
41	3	M	9	DM no DR	1	6	W	6.7	N	0.126	46.1	43.1	40.9	0.441	0.456	0.459	16.53
42	3	F	9	DM no DR	1	11	W	6.6	N	0.292	50.1	45.4	38.4	0.432	0.443	0.451	18.97
43	6	F	8	DM no DR	2	8	AA		Y	0.298	42.8	48.1	46	0.433	0.422	0.436	15.51
44	2	F	9	DM no DR	1		W		N	0.131	54.5	50.1	42.3	0.44	0.476	0.454	20.53
45	5	M	8	DM no DR	2	17	W	5.4	N	0.107	46.2	41.3	40.5	0.433	0.429	0.434	16.64
46	5	M	9	DM no DR	2	18	AA	6.8	Y	0.225	48.5	50.6	46.3	0.428	0.453	0.442	17.75
47	7	F	7	DM no DR	2	14	AA	6.1	Y	0.21	45	45.4	44	0.429	0.433	0.424	16.74
48	4	F	8	Mild NPDR	2	3	H	6.5	N	0.301	34.1	37.5	32.8	0.445	0.436	0.401	12.7
49	6	M	7	Mild NPDR	2	7	W	5.9	Y	0.144	34.7	37.8	34.4	0.442	0.402	0.387	12.02
50	2	F	9	Mild NPDR	1	20	W	7.2	Y	0.241	48.6	54.1	47.7	0.436	0.436	0.393	16.04
51	5	M	9	Mild NPDR	1	41	W	7.3	Y	0.18	49.4	49.2	53.4	0.424	0.417	0.411	15.46
52	6	F	8	Mild NPDR	2	6	W	7.2	N	0.317	42.2	49.8	38.3	0.435	0.447	0.404	15.16
53	4	F	7	Mild NPDR	1	23	W	6.7	N	0.271	36.5	42.3	35.2	0.43	0.439	0.431	13.75
54	7	F	8	Mild NPDR	2	10	W	8.5	Y	0.301	46	46.7	42.8	0.425	0.409	0.401	15.92
55	3	M	9	Mild NPDR	1	17	W	8.6	N	0.197	38.6	39.4	42.5	0.426	0.433	0.444	13.63
56	6	M	7	Mild NPDR	2	5	U	6.9	N	0.223	35.3	38.5	36.2	0.444	0.457	0.46	13.15
57	4	F	7	Mild NPDR	2	14	A	7.1	Y	0.341	42.1	42	36.8	0.419	0.413	0.432	15.35
58	3	F	8	Mild NPDR	2	1	A	7	N	0.279	41.9	38.8	36.9	0.435	0.451	0.445	16.41
59	7	M	6	Mild NPDR	2	17	AA	7.8	Y	0.243	32.8	37	29.2	0.417	0.381	0.395	12.67
60	6	F	9	Mild NPDR	2	20	AA	8.3	Y	0.505	43.6	47.4	46.7	0.448	0.446	0.457	14.66
61	7	F	8	Mild NPDR	2	4	H	6.7	Y	0.137	42.5	42.1	35.8	0.411	0.413	0.41	16.64
62	5	F	8	Mild NPDR	1	19	W	7.8	Y	0.196	44.4	44.4	35.4	0.434	0.441	0.414	15.97
63	6	F	8	Mild NPDR	2	0	AA	6.3	N	0.216	39.7	44.7	33.5	0.426	0.451	0.427	15.34
64	4	F	9	Mild NPDR	1	33	W	7.3	Y	0.278	41.9	42.9	39.2	0.435	0.438	0.429	15.44
65	3	M	8	Mild NPDR	1	32	W	8.2	N	0.212	39.2	40	35.7	0.47	0.427	0.428	12.65
66	5	M	7	Mild NPDR	2	21	AA	7	Y	0.306	26.8	31	30.6	0.45	0.412	0.435	10.15
67	5	F	8	Mild NPDR	1	11	H	7.7	Y	0.325	36.7	39.6	36.5	0.435	0.417	0.421	12.61
68	5	M	7	Mild NPDR	2	30	W	6.2	Y	0.231	47.2	52.1	43.2	0.418	0.431	0.415	17.22
69	6	F	8	Moderate	2	17	H	9	Y	0.164	39.6	41.3	37.1	0.436	0.43	0.44	15.18
70	6	F	9	Moderate	2	14	H	8.5	N	0.536	40.6	40.8	34.9	0.445	0.425	0.405	12.71
71	6	F	7	Moderate	2	12	AA	8.9	Y	0.318	38.5	30.7	26.4	0.454	0.434	0.427	14.01
72	6	F	6	Moderate	2	28	AA	11.1	Y	0.436	25.7	26.1	25.2	0.47	0.419	0.406	8.6
73	6	M	8	Moderate	2	23	AA	6.3	Y	0.546	46	45.6	41.4	0.432	0.436	0.422	16.51
74	5	F	8	Moderate	1	49	AA	5.6	Y	0.301	33.6	39	35.5	0.46	0.411	0.406	10.68
75	4	F	9	Moderate	1	31	W		N	0.347	43.4	46.2	46.7	0.453	0.443	0.446	14.76
76	6	F	7	Moderate	2	19	H		N	0.365	36.3	39	33.3	0.433	0.409	0.375	13.78
77	5	F	6	Moderate	2	19	H	5.7	Y	0.346	30.4	37.6	34	0.448	0.427	0.397	11.44
78	6	M	6	Moderate	2	23	H	9.6	Y	0.366	34.4	43.6	34.7	0.41	0.39	0.364	12.76
79	5	M	8	Moderate	2	5	AA	7.6	Y	0.171	46.7	36.7	34.5	0.446	0.426	0.418	16.79
80	4	M	9	Moderate	1	24	W	7.4	N	0.401	45.9	39.2	33.7	0.444	0.434	0.405	15.15
81	6	M	7	Moderate	2	21	AA	10.2	Y	0.303	29.5	34.8	28.6	0.43	0.384	0.375	10.66
82	5	M	7	Moderate	2	16	AA	7.3	N	0.529	37.8	44.2	31.9	0.434	0.43	0.407	12.19
83	3	F	9	Moderate	1	24	W	6.9	N	0.348	38.7	43.7	37.1	0.439	0.465	0.425	13.86
84	3	F	9	Moderate	1	17	W	6.1	N	0.057	40.7	44.6	46.3	0.416	0.421	0.402	13.36
85	5	F	7	Moderate	2	1	AA		N	0.3	29.9	35.6	32.8	0.43	0.417	0.402	11.74
86	6	M	7	Moderate	1	25	W	7.2	Y	0.189	51.2	44.5	35	0.414	0.409	0.421	18.77
87	5	F	6	Moderate	2	25	AA	10.5	N	0.752	35.7	35	33.6	0.428	0.41	0.399	11.46
88	5	F	8	Moderate	1	37	W	7.8	N	0.211	37.8	44.8	48	0.448	0.445	0.452	12.61
89	4	M	8	Moderate	2	5	H	9.1	N	0.128	45.1	46.5	39.4	0.43	0.421	0.424	15.06
90	5	M	8	Severe	2	11	H	8	Y	0.509	29.2	28.1	27.7	0.441	0.401	0.396	11.22
91	6	F	7	Severe	2	14	AA	8.6	Y	0.309	36.5	39.3	33.8	0.435	0.399	0.389	13.18
92	6	F	7	Severe	2	18	H	8	N	0.177	30.9	35.5	32.1	0.445	0.417	0.386	11.19
93	4	M	8	Severe	2	17	H	8	Y	0.257	35	39.3	39.2	0.451	0.43	0.44	11.72
94	5	M	7	Severe	2	37	H	9.7	Y	0.515	26.7	32.4	35.9	0.437	0.386	0.38	9.72
95	5	F	8	Severe	2	19	H	8.7	Y	0.456	37.1	38.8	43.2	0.454	0.43	0.454	12.5
96	4	F	9	Severe	2	11	H	10	N	0.463	31.5	36.6	28.1	0.468	0.459	0.41	11.07
97	7	F	7	Severe	2	25	H		Y	0.199	31.6	33.1	29.7	0.448	0.424	0.382	11.72
98	5	F	7	Severe	2	19	H	10	N	0.315	33.3	34.3	28.8	0.463	0.42	0.402	11.1
99	6	F	6	Severe	2	20	H	6.8	Y	0.317	24.8	29.6	31.4	0.467	0.433	0.424	8.48
100	3	M	7	Severe	1	24	H	9.1	Y	0.28	27.6	34.7	34.1	0.448	0.408	0.41	10.65
101	6	F	8	Severe	2	23	H	7.5	Y	0.479	41.5	46.3	27.8	0.441	0.41	0.367	13.54
102	3	M	9	Severe	2	5	H	8.1	N	0.343	47.7	44.3	41.6	0.432	0.434	0.419	15.81
103	6	F	8	Severe	2	28	H	5.8	Y	0.249	44.7	42.5	38.7	0.426	0.421	0.411	15.68
104	6	F	8	Severe	2	26	H	8.3	Y	0.793	36.9	38	31.2	0.432	0.422	0.418	13.24
105	6	F	8	Severe	2	37	H	10.3	Y	0.58	36.3	35.3	33.1	0.435	0.418	0.415	13
106	6	F	8	Severe	2	11	AA	8.2	Y	0.467	35.2	39	33.6	0.424	0.42	0.423	12.69
107	4	M	8	Severe	2	19	H	8	N	0.366	30	28.7	29.1	0.46	0.419	0.401	9.72
	* Age data have been grouped by decade to de-identify subjects
